# Supplementary material for: kb_DRAM: annotation and metabolic profiling of genomes with DRAM in KBase
Source: Bioinformatics. 2023 Mar 1;39(4):btad110. doi: 10.1093/bioinformatics/btad110 (PMC10068739; doi:10.1093/bioinformatics/btad110)
Supplement: btad110_Supplementary_Data [file btad110_supplementary_data.zip]

Archive with 3 entries (3 files):
- SOM_v2.pdf
- SuppFile1.pdf
- kb_DRAM_SOM_table_1_final.xlsx
