# Supplementary material for: kb_DRAM: annotation and metabolic profiling of genomes with DRAM in KBase
Source: Bioinformatics. 2023 Mar 1;39(4):btad110. doi: 10.1093/bioinformatics/btad110 (PMC10068739; doi:10.1093/bioinformatics/btad110)
Supplement: btad110_Supplementary_Data [file btad110_supplementary_data.zip › kb_DRAM_SOM_table_1_final.xlsx]

## Sheet: Sheet1
Annotator	Organism	Media	ModelSEED rxns	Reactions in model	Gapfills	Auxotrophy count	MEMOTE score	MEMOTE annotation	MEMOTE sbo	MEMOTE consistency
DRAM	Escherichia coli str. K-12 substr. MG1655	Glucose minimal media	1711	1341	54	2	89	60	99	92
RAST	Escherichia coli str. K-12 substr. MG1655	Glucose minimal media	1575	1681	73	3	92	59	100	100
RAST + DRAM	Escherichia coli str. K-12 substr. MG1655	Glucose minimal media	2586	2562	19	0	80	58	97	76
DRAM	Paceibacter normanii SCGC AAA255-P19	Glucose minimal media	234	578	292	20	91	58	98	99
RAST	Paceibacter normanii SCGC AAA255-P19	Glucose minimal media	136	488	286	20	92	59	100	100
RAST + DRAM	Paceibacter normanii SCGC AAA255-P19	Glucose minimal media	319	637	266	19	91	58	98	99
